# Supplementary material for: Prevalence and Molecular Characterization of Extended-Spectrum β-Lactamase Producing Enterobacterales in Healthy Community Dogs in Israel
Source: Antibiotics (Basel). 2022 Aug 7;11(8):1069. doi: 10.3390/antibiotics11081069 (PMC9404856; doi:10.3390/antibiotics11081069)
Supplement: Supplementary file 1 [file antibiotics-11-01069-s001.zip]

Archive with 2 entries (2 files):
- Supplementary information table S1.xlsx
- Supplementary information table S2.xlsx
