# Supplementary material for: Prevalence and Molecular Characterization of Extended-Spectrum β-Lactamase Producing Enterobacterales in Healthy Community Dogs in Israel
Source: Antibiotics (Basel). 2022 Aug 7;11(8):1069. doi: 10.3390/antibiotics11081069 (PMC9404856; doi:10.3390/antibiotics11081069)
Supplement: Supplementary file 1 [file antibiotics-11-01069-s001.zip › Supplementary information table S2.xlsx]

## Sheet: C13.1
mge_no	name	synonyms	prediction method	type	allele_len	depth	e_value	identity	coverage	gaps	substitution	contig	start	stop	cigar
1	MITEEc1		alignment to reference	Miniature Inverted Repeat	123		4.48548e-53	0.98374	1	0	2	assembly_contig_1	246331	246453	M123
9	MITEEc1		alignment to reference	Miniature Inverted Repeat	123		1.41404e-56	1	1	0	0	assembly_contig_7	68807	68929	M123
12	ISEc45		alignment to reference	Insertion sequence	1446		0	0.986178	0.999309	1	19	assembly_contig_8	17681	19126	M1409 I1 M37
13	ISSfl10		alignment to reference	Insertion sequence	1247		0	0.979015	0.987874	17	9	assembly_contig_8	1080	2326	M318 I17 M429 N25 M475
18	ISEc30		alignment to reference	Insertion sequence	766		0	0.988251	1	0	9	assembly_contig_9	2742	3507	M766
20	MITEEc1		alignment to reference	Miniature Inverted Repeat	123		3.69909e-55	0.99187	1	0	1	assembly_contig_15	96800	96922	M123
25	MITEEc1		alignment to reference	Miniature Inverted Repeat	122		1.0866e-44	0.942623	0.99187	0	7	assembly_contig_20	46318	46439	M122
26	ISKpn8		alignment to reference	Insertion sequence	1443		0	0.946639	1	0	77	assembly_contig_24	40200	41642	M1443
28	ISEc1	ISEc7;ISEc2;ISEc6;ISEc4;ISEc3	alignment to reference	Insertion sequence	1291		0	0.982959	1	0	22	assembly_contig_33	1669	2959	M1291
34	IS100		alignment to reference	Insertion sequence	1943		0	0.986694	0.993856	12	14	assembly_contig_39	3606	5548	M1352 I11 M427 D1 M163
37	IS5		alignment to reference	Insertion sequence	1195		0	0.999163	1	0	1	assembly_contig_42	9099	10293	M1195
44	IS26	IS160;IS26L;IS26R;IS6;IS140;IS46	alignment to reference	Insertion sequence	820		0	1	1	0	0	assembly_contig_48	21727	22546	M820
48	ISEc1	ISEc7;ISEc2;ISEc6;ISEc4;ISEc3	alignment to reference	Insertion sequence	1290		0	0.954334	0.997676	3	56	assembly_contig_53	1475	2764	M22 I1 M2 D1 M116 I1 M1149
53	IS629		alignment to reference	Insertion sequence	1310		0	0.994656	1	0	7	assembly_contig_63	1938	3247	M1310
59	IS421	IS186	alignment to reference	Insertion sequence	1339		0	0.997765	0.997765	3	0	assembly_contig_85	5	1343	M219 I3 M1120
62	IS903	IS602;IS903R;IS903L	alignment to reference	Insertion sequence	1057		0	0.949858	1	0	53	assembly_contig_87	3	1059	M1057
50_48_49	cn_2244_ISEc1		inferred	Composite transposon	2244		0	0.954334	0.997676	3	56	assembly_contig_53	1474	3718	-

## Sheet: C17.1
mge_no	name	synonyms	prediction method	type	allele_len	depth	e_value	identity	coverage	gaps	substitution	contig	start	stop	cigar
2	MITEEc1		alignment to reference	Miniature Inverted Repeat	121		1.72358e-53	0.991736	0.98374	0	1	assembly_contig_1	323701	323821	M121
13	MITEEc1		alignment to reference	Miniature Inverted Repeat	122		2.35697e-44	0.942623	0.99187	0	7	assembly_contig_6	103302	103423	M122
19	MITEEc1		alignment to reference	Miniature Inverted Repeat	123		9.12649e-57	1	1	0	0	assembly_contig_14	73468	73590	M123
20	ISEc1	ISEc7;ISEc2;ISEc6;ISEc4;ISEc3	alignment to reference	Insertion sequence	1280		0	0.966406	0.991479	0	43	assembly_contig_15	39101	40380	M1280
21	MITEEc1		alignment to reference	Miniature Inverted Repeat	123		1.92283e-48	0.95935	1	0	5	assembly_contig_15	54344	54466	M123
26	IS4		alignment to reference	Insertion sequence	1426		0	1	1	0	0	assembly_contig_20	95464	96889	M1426
27	IS911	ISSHO1	alignment to reference	Insertion sequence	1248		0	0.9904	0.9984	2	10	assembly_contig_20	100499	101746	M323 I1 M884 I1 M41
28	ISKpn8		alignment to reference	Insertion sequence	1443		0	0.947332	1	0	76	assembly_contig_21	53296	54738	M1443
32	IS609		alignment to reference	Insertion sequence	1748		0	0.976545	1	0	41	assembly_contig_29	25239	26986	M1748
34	ISEc1	ISEc7;ISEc2;ISEc6;ISEc4;ISEc3	alignment to reference	Insertion sequence	1291		0	1	1	0	0	assembly_contig_33	1371	2661	M1291
36	ISEc5		alignment to reference	Insertion sequence	1291		0	1	1	0	0	assembly_contig_34	37546	38836	M1291
38	MITEEc1		alignment to reference	Miniature Inverted Repeat	123		1.39639e-55	0.99187	1	0	1	assembly_contig_36	32138	32260	M123
41	ISEc78		alignment to reference	Insertion sequence	2433		0	0.989331	0.998359	4	22	assembly_contig_43	11035	13467	M2391 I4 M42
57	ISEc38		alignment to reference	Insertion sequence	1722		0	0.950058	1	0	86	assembly_contig_52	682	2403	M1722
58	ISEc45		alignment to reference	Insertion sequence	1446		0	0.986869	0.999309	1	18	assembly_contig_52	7147	8592	M1409 I1 M37
60	ISEc9	ISEcp1;ISEcp1B	alignment to reference	Insertion sequence	1656		0	1	1	0	0	assembly_contig_53	4146	5801	M1656
63	ISEc1	ISEc7;ISEc2;ISEc6;ISEc4;ISEc3	alignment to reference	Insertion sequence	1290		0	0.955882	0.997676	3	54	assembly_contig_62	1584	2873	M22 I1 M2 D1 M116 I1 M1149
67	ISKpn24		alignment to reference	Insertion sequence	2455		0	0.94544	0.998778	3	131	assembly_contig_67	1	2455	M68 D1 M1289 I1 M5 D1 M1091
69	IS421	IS186	alignment to reference	Insertion sequence	1339		0	0.997765	0.997765	3	0	assembly_contig_76	4	1342	M1120 I3 M219
72	IS30	IS121	alignment to reference	Insertion sequence	1221		0	0.995905	1	0	5	assembly_contig_79	8	1228	M1221
74	IS102		alignment to reference	Insertion sequence	1057		0	0.930937	1	0	73	assembly_contig_82	1	1057	M1057
76	IS26	IS160;IS26L;IS26R;IS6;IS140;IS46	alignment to reference	Insertion sequence	820		0	1	1	0	0	assembly_contig_90	1	820	M820
67_63_64	cn_2222_ISEc1		inferred	Composite transposon	2222		0	0.955882	0.997676	3	54	assembly_contig_62	1583	3805	-

## Sheet: C22.1
mge_no	name	synonyms	prediction method	type	allele_len	depth	e_value	identity	coverage	gaps	substitution	contig	start	stop	cigar
5	ISEc1	ISEc7;ISEc2;ISEc6;ISEc4;ISEc3	alignment to reference	Insertion sequence	1280		0	0.965625	0.991479	0	44	assembly_contig_4	39102	40381	M1280
7	MITEEc1		alignment to reference	Miniature Inverted Repeat	123		5.02465e-48	0.95935	1	0	5	assembly_contig_4	54345	54467	M123
8	MITEEc1		alignment to reference	Miniature Inverted Repeat	122		3.91187e-44	0.942623	0.99187	0	7	assembly_contig_4	203960	204081	M122
16	MITEEc1		alignment to reference	Miniature Inverted Repeat	123		1.97608e-56	1	1	0	0	assembly_contig_7	38303	38425	M123
24	ISKpn8		alignment to reference	Insertion sequence	1443		0	0.947332	1	0	76	assembly_contig_18	53128	54570	M1443
26	MITEEc1		alignment to reference	Miniature Inverted Repeat	121		2.80787e-54	0.991736	0.98374	0	1	assembly_contig_21	41092	41212	M121
27	IS609		alignment to reference	Insertion sequence	1748		0	0.976545	1	0	41	assembly_contig_22	21898	23645	M1748
29	ISEc1	ISEc7;ISEc2;ISEc6;ISEc4;ISEc3	alignment to reference	Insertion sequence	1291		0	0.999225	1	0	1	assembly_contig_30	39482	40772	M1291
31	MITEEc1		alignment to reference	Miniature Inverted Repeat	123		1.28205e-55	0.99187	1	0	1	assembly_contig_33	8436	8558	M123
37	ISEc1	ISEc7;ISEc2;ISEc6;ISEc4;ISEc3	alignment to reference	Insertion sequence	1290		0	0.955882	0.997676	3	54	assembly_contig_38	24159	25448	M1149 I1 M116 D1 M2 I1 M22
41	ISKox3		alignment to reference	Insertion sequence	1316		0	1	1	0	0	assembly_contig_41	3798	5113	M1316
43	IS5075		alignment to reference	Insertion sequence	1327		0	0.933685	1	0	88	assembly_contig_42	1450	2776	M1327
47	ISEc9	ISEcp1;ISEcp1B	alignment to reference	Insertion sequence	1655		0	0.999396	0.999396	1	0	assembly_contig_43	10721	12375	M1241 I1 M414
48	ISKpn19		alignment to reference	Insertion sequence	2851		0	1	1	0	0	assembly_contig_43	901	3751	M2851
58	IS5075		alignment to reference	Insertion sequence	1327		0	0.996232	1	0	5	assembly_contig_60	1152	2478	M1327
63	ISKpn24		alignment to reference	Insertion sequence	2455		0	0.94544	0.998778	3	131	assembly_contig_69	1	2455	M1091 D1 M5 I1 M1289 D1 M68
64	IS100		alignment to reference	Insertion sequence	1954		0	0.996929	0.999488	1	5	assembly_contig_72	1	1954	M1790 D1 M163
67	IS421	IS186	alignment to reference	Insertion sequence	1339		0	0.997019	0.997765	3	1	assembly_contig_78	4	1342	M1120 I3 M219
72	IS102		alignment to reference	Insertion sequence	1057		0	0.930937	1	0	73	assembly_contig_89	1	1057	M1057
41_37_39	cn_1670_ISEc1		inferred	Composite transposon	1670		0	0.955882	0.997676	3	54	assembly_contig_38	24158	25828	-

## Sheet: C23.2
mge_no	name	synonyms	prediction method	type	allele_len	depth	e_value	identity	coverage	gaps	substitution	contig	start	stop	cigar
3	IS30	IS121	alignment to reference	Insertion sequence	1221		0	0.998362	1	0	2	assembly_contig_1	61183	62403	M1221
52	ISEcB1		alignment to reference	Insertion sequence	1441		0	0.921582	1	0	113	assembly_contig_28	1	1441	M1441
53	ISEcl10		alignment to reference	Insertion sequence	1206		0	0.947804	0.999171	1	62	assembly_contig_29	1	1206	M536 I1 M670

## Sheet: C117.1
mge_no	name	synonyms	prediction method	type	allele_len	depth	e_value	identity	coverage	gaps	substitution	contig	start	stop	cigar
1	IS30	IS121	alignment to reference	Insertion sequence	1221		0	0.995905	1	0	5	assembly_contig_1	256458	257678	M1221
2	ISSfl10		alignment to reference	Insertion sequence	1264		0	0.987086	1.00162	0	16	assembly_contig_1	258077	259340	M764 N25 M475
3	ISEc31	ISEc67	alignment to reference	Insertion sequence	1258		0	0.980922	1	0	24	assembly_contig_1	249350	250607	M1258
4	ISEc5		alignment to reference	Insertion sequence	1252		0	0.917852	0.969791	14	90	assembly_contig_1	619247	620498	M113 I9 M1 I1 M2 I1 M221 I1 M814 I1 M4 I1 M97
12	MITEEc1		alignment to reference	Miniature Inverted Repeat	123		1.04338e-52	0.98374	1	0	2	assembly_contig_1	493358	493480	M123
15	ISKpn26		alignment to reference	Insertion sequence	1196		0	0.989967	1	0	12	assembly_contig_2	22881	24076	M1196
31	MITEEc1		alignment to reference	Miniature Inverted Repeat	122		2.86514e-44	0.942623	0.99187	0	7	assembly_contig_5	129621	129742	M122
32	MITEEc1		alignment to reference	Miniature Inverted Repeat	123		1.48644e-56	1	1	0	0	assembly_contig_7	26633	26755	M123
33	IS100		alignment to reference	Insertion sequence	1954		0	0.996418	0.999488	1	6	assembly_contig_8	185544	187497	M1790 D1 M163
41	MITEEc1		alignment to reference	Miniature Inverted Repeat	119		2.20304e-49	0.97479	0.96748	0	3	assembly_contig_11	176011	176129	M119
45	ISEc31	ISEc67	alignment to reference	Insertion sequence	1258		0	0.926926	0.99841	2	90	assembly_contig_14	3290	4547	M1128 I1 M3 D1 M126
46	MITEEc1		alignment to reference	Miniature Inverted Repeat	121		2.45347e-52	0.983471	0.98374	0	2	assembly_contig_15	54641	54761	M121
48	ISEc1	ISEc7;ISEc2;ISEc6;ISEc4;ISEc3	alignment to reference	Insertion sequence	1288		0	0.966641	0.997676	1	42	assembly_contig_16	78380	79667	M1147 I1 M141
58	IS3		alignment to reference	Insertion sequence	1258		0	0.999205	1	0	1	assembly_contig_28	41326	42583	M1258
64	IS629		alignment to reference	Insertion sequence	1310		0	0.977863	1	0	29	assembly_contig_33	24192	25501	M1310
65	ISEc9	ISEcp1;ISEcp1B	alignment to reference	Insertion sequence	1656		0	1	1	0	0	assembly_contig_33	3471	5126	M1656
67	IS5075		alignment to reference	Insertion sequence	1327		0	0.996232	1	0	5	assembly_contig_40	3298	4624	M1327

## Sheet: C129.1
mge_no	name	synonyms	prediction method	type	allele_len	depth	e_value	identity	coverage	gaps	substitution	contig	start	stop	cigar
1	IS30	IS121	alignment to reference	Insertion sequence	1221		0	0.997543	1	0	3	assembly_contig_1	399883	401103	M1221
2	ISSfl10		alignment to reference	Insertion sequence	1264		0	0.987086	1.00162	0	16	assembly_contig_1	398221	399484	M475 N25 M764
10	MITEEc1		alignment to reference	Miniature Inverted Repeat	123		6.50017e-53	0.98374	1	0	2	assembly_contig_1	164178	164300	M123
12	MITEEc1		alignment to reference	Miniature Inverted Repeat	123		2.8003e-56	1	1	0	0	assembly_contig_2	87433	87555	M123
16	MITEEc1		alignment to reference	Miniature Inverted Repeat	119		4.37581e-49	0.97479	0.96748	0	3	assembly_contig_3	112586	112704	M119
18	ISEc5		alignment to reference	Insertion sequence	1289		0	0.975175	0.998451	0	32	assembly_contig_5	262102	263390	M1289
20	MITEEc1		alignment to reference	Miniature Inverted Repeat	122		1.54442e-42	0.934426	0.99187	0	8	assembly_contig_5	84831	84952	M122
26	ISEc9	ISEcp1;ISEcp1B	alignment to reference	Insertion sequence	1656		0	1	1	0	0	assembly_contig_9	17371	19026	M1656
27	ISUnCu1		alignment to reference	Insertion sequence	1382		0	0.978308	0.997828	3	27	assembly_contig_9	1832	3213	M256 D1 M169 I1 M936 D1 M19
28	ISAeme1		alignment to reference	Insertion sequence	1256		0	1	1	0	0	assembly_contig_9	20609	21864	M1256
39	MITEEc1		alignment to reference	Miniature Inverted Repeat	121		1.99178e-52	0.983471	0.98374	0	2	assembly_contig_19	29556	29676	M121
60	Tn2		alignment to reference	Unit transposon	4950		0	0.99798	1	0	10	assembly_contig_42	3798	8747	M4950
64	ISEc38		alignment to reference	Insertion sequence	1722		0	0.947735	1	0	90	assembly_contig_43	3296	5017	M1722
71	ISSpu10		alignment to reference	Insertion sequence	879		0	0.997725	1	0	2	assembly_contig_47	5653	6531	M879
73	ISVsa3	ISVs3	alignment to reference	Insertion sequence	977		0	1	1	0	0	assembly_contig_50	2164	3140	M977
79	IS3		alignment to reference	Insertion sequence	1258		0	0.999205	1	0	1	assembly_contig_68	1	1258	M1258
19_18	cn_1811_ISEc5		inferred	Composite transposon	1811		0	0.975175	0.998451	0	32	assembly_contig_5	262101	263912	-

## Sheet: C129.2
mge_no	name	synonyms	prediction method	type	allele_len	depth	e_value	identity	coverage	gaps	substitution	contig	start	stop	cigar
3	ISEsa1	ISCfr9	alignment to reference	Insertion sequence	1609		0	0.91734	1	0	133	assembly_contig_1	517095	518703	M1609
32	ISUnCu1		alignment to reference	Insertion sequence	1382		0	0.978308	0.997828	3	27	assembly_contig_7	183134	184515	M19 D1 M936 I1 M169 D1 M256
33	IS5075		alignment to reference	Insertion sequence	1327		0	0.996232	1	0	5	assembly_contig_7	2857	4183	M1327
35	Tn2		alignment to reference	Unit transposon	4950		0	0.99798	1	0	10	assembly_contig_7	192184	197133	M4950
36	ISEc9	ISEcp1;ISEcp1B	alignment to reference	Insertion sequence	1656		0	1	1	0	0	assembly_contig_7	167321	168976	M1656
38	ISAeme1		alignment to reference	Insertion sequence	1256		0	1	1	0	0	assembly_contig_7	164483	165738	M1256
46	Tn6082		alignment to reference	Unit transposon	3634		0	1	1	0	0	assembly_contig_11	150460	154093	M3634
60	ISSpu10		alignment to reference	Insertion sequence	879		0	0.997725	1	0	2	assembly_contig_31	5653	6531	M879
64	ISCfr26		alignment to reference	Insertion sequence	1365		0	0.998535	1	0	2	assembly_contig_42	8	1372	M1365

## Sheet: C136.1
mge_no	name	synonyms	prediction method	type	allele_len	depth	e_value	identity	coverage	gaps	substitution	contig	start	stop	cigar
1	MITEEc1		alignment to reference	Miniature Inverted Repeat	123		3.54426e-51	0.97561	1	0	3	assembly_contig_1	97930	98052	M123
2	MITEEc1		alignment to reference	Miniature Inverted Repeat	123		3.54426e-51	0.97561	1	0	3	assembly_contig_1	119873	119995	M123
6	MITEEc1		alignment to reference	Miniature Inverted Repeat	123		2.8249e-56	1	1	0	0	assembly_contig_3	377833	377955	M123
7	MITEEc1		alignment to reference	Miniature Inverted Repeat	119		4.76061e-49	0.97479	0.96748	0	3	assembly_contig_3	113025	113143	M119
8	IS609		alignment to reference	Insertion sequence	1748		0	0.978833	1	0	37	assembly_contig_4	351673	353420	M1748
12	MITEEc1		alignment to reference	Miniature Inverted Repeat	122		4.22103e-44	0.942623	0.99187	0	7	assembly_contig_7	170683	170804	M122
25	MITEEc1		alignment to reference	Miniature Inverted Repeat	121		7.66329e-54	0.991736	0.98374	0	1	assembly_contig_12	107859	107979	M121
31	ISEc78		alignment to reference	Insertion sequence	2433		0	0.989331	0.998359	4	22	assembly_contig_14	68930	71362	M42 I4 M2391
32	ISEc38		alignment to reference	Insertion sequence	1722		0	0.950639	1	0	85	assembly_contig_14	62024	63745	M1722
39	IS100		alignment to reference	Insertion sequence	1954		0	0.991812	0.999488	1	15	assembly_contig_19	12547	14500	M163 D1 M1790
56	MITEEc1		alignment to reference	Miniature Inverted Repeat	123		4.42258e-44	0.934959	1	0	8	assembly_contig_29	14412	14534	M123
68	ISKpn19		alignment to reference	Insertion sequence	2851		0	0.999298	1	0	2	assembly_contig_36	2371	5221	M2851
72	ISSso4		alignment to reference	Insertion sequence	2639		0	0.962031	0.977635	1	97	assembly_contig_43	2	2640	M130 D1 M2366 N58 M84
77	IS30	IS121	alignment to reference	Insertion sequence	1221		0	0.997543	1	0	3	assembly_contig_56	21	1241	M1221
79	IS26	IS160;IS26L;IS26R;IS6;IS140;IS46	alignment to reference	Insertion sequence	820		0	1	1	0	0	assembly_contig_66	1	820	M820

## Sheet: C160.1
mge_no	name	synonyms	prediction method	type	allele_len	depth	e_value	identity	coverage	gaps	substitution	contig	start	stop	cigar
4	MITEEc1		alignment to reference	Miniature Inverted Repeat	123		1.38519e-54	0.99187	1	0	1	assembly_contig_1	75880	76002	M123
9	MITEEc1		alignment to reference	Miniature Inverted Repeat	122		3.90791e-44	0.942623	0.99187	0	7	assembly_contig_3	177079	177200	M122
13	ISVsa5	IS10R	alignment to reference	Insertion sequence	1329		0	0.987208	1	0	17	assembly_contig_6	56266	57594	M1329
20	Tn7	TnC;Tn71;Tn72	alignment to reference	Unit transposon	14067		0	1	1	0	0	assembly_contig_8	155361	169427	M14067
22	MITEEc1		alignment to reference	Miniature Inverted Repeat	123		2.49307e-53	0.98374	1	0	2	assembly_contig_10	62515	62637	M123
29	MITEEc1		alignment to reference	Miniature Inverted Repeat	119		1.54517e-49	0.97479	0.96748	0	3	assembly_contig_15	1134	1252	M119
33	IS609		alignment to reference	Insertion sequence	1748		0	0.980549	1	0	34	assembly_contig_21	24358	26105	M1748
35	MITEEc1		alignment to reference	Miniature Inverted Repeat	123		1.05034e-53	0.98374	1	0	2	assembly_contig_25	49796	49918	M123
43	IS629		alignment to reference	Insertion sequence	1296		0	0.959542	0.989313	14	39	assembly_contig_41	13073	14368	M738 I14 M558
59	ISSso4		alignment to reference	Insertion sequence	2639		0	0.962805	0.977635	1	95	assembly_contig_64	3	2641	M130 D1 M2366 N58 M84

## Sheet: C164.1
mge_no	name	synonyms	prediction method	type	allele_len	depth	e_value	identity	coverage	gaps	substitution	contig	start	stop	cigar
3	ISEsa1	ISCfr9	alignment to reference	Insertion sequence	1603		0	0.995633	0.995028	1	6	assembly_contig_2	227864	229466	M416 D1 M1186
5	MITEEc1		alignment to reference	Miniature Inverted Repeat	123		3.89121e-53	0.98374	1	0	2	assembly_contig_3	136111	136233	M123
8	MITEEc1		alignment to reference	Miniature Inverted Repeat	123		7.18057e-55	0.99187	1	0	1	assembly_contig_6	174662	174784	M123
15	MITEEc1		alignment to reference	Miniature Inverted Repeat	121		4.62655e-54	0.991736	0.98374	0	1	assembly_contig_16	54040	54160	M121
19	ISEc29		alignment to reference	Insertion sequence	1325		0	1	1	0	0	assembly_contig_21	17387	18711	M1325
22	ISCfr1		alignment to reference	Insertion sequence	1617		0	1	1	0	0	assembly_contig_21	32409	34025	M1617
28	ISEc1	ISEc7;ISEc2;ISEc6;ISEc4;ISEc3	alignment to reference	Insertion sequence	1291		0	0.979086	1	0	27	assembly_contig_29	43480	44770	M1291
30	Tn6082		alignment to reference	Unit transposon	3634		0	1	1	0	0	assembly_contig_30	33171	36804	M3634
34	ISEc1	ISEc7;ISEc2;ISEc6;ISEc4;ISEc3	alignment to reference	Insertion sequence	1290		0	0.975194	0.999225	0	32	assembly_contig_38	2392	3681	M1290
38	IS30	IS121	alignment to reference	Insertion sequence	1221		0	0.998362	1	0	2	assembly_contig_45	9627	10847	M1221
42	MITEEc1		alignment to reference	Miniature Inverted Repeat	119		2.14299e-50	0.97479	0.96748	0	3	assembly_contig_55	1134	1252	M119
44	MITEEc1		alignment to reference	Miniature Inverted Repeat	123		3.68628e-56	0.99187	1	0	1	assembly_contig_62	6259	6381	M123
50	ISKpn8		alignment to reference	Insertion sequence	1443		0	0.947332	1	0	76	assembly_contig_83	1	1443	M1443
51	IS421	IS186	alignment to reference	Insertion sequence	1339		0	0.997765	0.997765	3	0	assembly_contig_84	3	1341	M1120 I3 M219
53	IS3		alignment to reference	Insertion sequence	1258		0	1	1	0	0	assembly_contig_86	1	1258	M1258
